# Supplementary material for: Complexation between the Antioxidant Pterostilbene and Derivatized Cyclodextrins in the Solid State and in Aqueous Solution
Source: Pharmaceuticals (Basel). 2023 Feb 7;16(2):247. doi: 10.3390/ph16020247 (PMC9966925; doi:10.3390/ph16020247)
Supplement: Supplementary file 1 [file pharmaceuticals-16-00247-s001.zip]

Archive with 1 entries (1 files):
- pharmaceuticals-2194234-supplementary.pdf
